# Supplementary material for: Cost-Effectiveness Analysis of COVID-19 Vaccine Booster Dose in the Thai Setting during the Period of Omicron Variant Predominance
Source: Trop Med Infect Dis. 2023 Jan 30;8(2):91. doi: 10.3390/tropicalmed8020091 (PMC9959539; doi:10.3390/tropicalmed8020091)
Supplement: Supplementary file 1 [file tropicalmed-08-00091-s001.zip]

Archive with 2 entries (2 files):
- Supp. File S1 Model diagram.pdf
- Supp. File S2 model equation.pdf
